# Supplementary material for: Cholesterol Depletion Alters Cardiomyocyte Subcellular Signaling and Increases Contractility
Source: PLoS One. 2016 Jul 21;11(7):e0154151. doi: 10.1371/journal.pone.0154151 (PMC4956108; doi:10.1371/journal.pone.0154151)
Supplement: S1 Table — (XLSX) [file pone.0154151.s001.xlsx]

## Sheet: Fig 1C
			Supporting Table 1. Raw pixel intensities for caveolin-3 Western blot data summarized in Figure 1C.
Cytoskel fraction cav-3 pixel density					insol fraction cav-3 pixel density					sol fraction cav-3 pixel density
	Control		MCD			Control		MCD			Control		MCD
	831601		758753			920336		695864			82102		1168176
	936369		733733			770193		683258			70393		1397874
	868568		808692			808713		669118			271793		401664
	834756					718072					188236
