# Supplementary material for: Cholesterol Depletion Alters Cardiomyocyte Subcellular Signaling and Increases Contractility
Source: PLoS One. 2016 Jul 21;11(7):e0154151. doi: 10.1371/journal.pone.0154151 (PMC4956108; doi:10.1371/journal.pone.0154151)
Supplement: S2 Table — (XLSX) [file pone.0154151.s002.xlsx]

## Sheet: 2B
			Supporting Table 2. Phospho p44 normalized to total p44 ERK Western blot data summarized in Figure 2B.
			pp44/p44 data
	CySk			Cyt			Sol			Insol
	Cont	MCD		Cont	MCD		Cont	MCD		Cont	MCD
	0.221501	1.47653		0.637216	0.964273		0.465474	0.437923		0.918214	1.02223
	0.578032	1.35805		0.827356	1.09932		0.549789	1.03903		0.165579	1.29624
	0.29614	0.655034		0.52578	1.05396		0.244379	0.550565		0.369906	0.650389
	0.468224	0.713681		0.434714	0.662711		0.328683	0.85115		0.104882	0.628124
	0.154114	0.497076		0.513285	1.05045		0.449774	0.491589		0.531239	1.02645

## Sheet: 2C
				Supporting Table 2. Raw pixel intensities for total p44 ERK Western blot data summarized in Figure 2C.
		p44 data
	CySk			Cyt			Sol			Insol
	Cont	MCD		Cont	MCD		Cont	MCD		Cont	MCD
	117661	46352		53541	57946		26444	66852		25579	28342
	106200	69575		103467	119651		68077	74657		57139	28973
	110164	93841		122574	123579		87172	82904		30624	19290
	176723	114285		236760	176389		140412	99879		43306	20289
	153717	131169		224834	250009		119440	151757		41646	63520

## Sheet: 2D
				Supporting Table 2. Phospho p42 normalized to total p42 ERK Western blot data summarized in Figure 2D.
		pp42/p42 data
	CySk			Cyt			Sol			Insol
	Cont	MCD		Cont	MCD		Cont	MCD		Cont	MCD
	0.702001	1.08259		1.10804	2.03757		0.904669	1.19912		0.800782	1.09028
	0.831553	1.10357		0.851933	1.17368		0.654534	0.907752		0.141203	0.689244
	0.371907	0.84705		0.553958	1.1653		0.905868	1.08755		0.122915	0.756078
	0.538754	0.691579		0.871129	1.8894		0.51286	1.16578		0.626944	0.684784
	0.2787	0.930175		0.412948	0.878968		0.498555	0.936889		0.407961	0.815065

## Sheet: 2E
				Supporting Table 2. Raw pixel intensities for total p42 ERK Western blot data summarized in Figure 2E.
	p42 data
	CySk			Cyt			Sol			Insol
	Cont	MCD		Cont	MCD		Cont	MCD		Cont	MCD
	107071	69344		54765	66170		38875	68602		19170	33418
	87903	82652		91884	96016		87282	87102		45856	54258
	90805	89225		93471	103752		84190	92311		65224	43559
	180383	150087		112120	73719		146498	91801		42436	46917
	190563	77314		247157	251430		137028	181758		75309	92336
