# Supplementary material for: Cholesterol Depletion Alters Cardiomyocyte Subcellular Signaling and Increases Contractility
Source: PLoS One. 2016 Jul 21;11(7):e0154151. doi: 10.1371/journal.pone.0154151 (PMC4956108; doi:10.1371/journal.pone.0154151)
Supplement: S3 Table — (XLSX) [file pone.0154151.s003.xlsx]

## Sheet: Sheet1
			Supporting Table 3. Phospho p38 normalized to total p38alpha Western blot data summarized in Figure 3B.
			pp38/p38 alpha data
	CySk			Cyt			Sol			Insol
	Cont	MCD		Cont	MCD		Cont	MCD		Cont	MCD
	2.51463	2.48272		3.5717	1.46969		2.04604	3.7699		1.11397	0.963635
	1.45718	2.44099		1.10722	0.625646		2.7298	1.42122		0.897855	1.30519
	2.09805	2.96923		3.82527	1.37861		1.12198	1.6523		1.64833	1.2592
	3.1783	3.91737		4.62411	0.454852		0.810018	1.3278		1.75826	1.11941
			Supporting Table 3. Total p38alpha pixel intensity Western blot data summarized in Figure 3C.
			p38 alpha
	CySk			Cyt			Sol			Insol
	Cont	MCD		Cont	MCD		Cont	MCD		Cont	MCD
	55330	30678		288934	196595		107348	28475		339825	260364
	63600	22286		111900	178855		66121	46524		131960	392359
	91090	26055		336579	244144		177961	107705		179364	253075
	126774	32362		85363	187672		81965	61730		245333	219162
