# Supplementary material for: Cholesterol Depletion Alters Cardiomyocyte Subcellular Signaling and Increases Contractility
Source: PLoS One. 2016 Jul 21;11(7):e0154151. doi: 10.1371/journal.pone.0154151 (PMC4956108; doi:10.1371/journal.pone.0154151)
Supplement: S4 Table — (XLSX) [file pone.0154151.s004.xlsx]

## Sheet: Sheet1
		Supporting Table 4. Raw Ionoptix data used to calculate summarized myocyte twitch data in Figure 4.
	twitch						rate of shortening				rate of relengthening
	cont	MCD	MCD+CHOL			cont	MCD	MCD+CHOL		cont	MCD	MCD+CHOL
	8.5886	11.217	8.6522			-3.2398	-3.799	-3.052		3.2512	3.832	2.6976
	7.51125	11.1556	6.27575			-2.657	-4.352	-2.62925		2.47275	3.7594	2.23175
	8.5886	12.7872	11.3582			-3.2398	-4.068	-4.127		3.2512	3.7425	3.7558
	6.59833	9.9334	5.4348			-2.33767	-3.4146	-2.0198		1.98867	3.436	1.62
	4.9142	8.91325	4.07775			-1.7038	-2.93075	-1.701		1.325	2.582	1.116
	5.8728	10.3075	9.5378			-2.7672	-3.72725	-4.2576		2.2512	3.41925	3.002
	8.1294	8.0764	10.5408			-3.6582	-3.3732	-4.4144		3.1776	2.943	3.9748
	6.2476	7.8952	7.8446			-2.7136	-3.4936	-3.1768		2.502	2.546	2.3172
	6.4236	8.407	7.956			-2.3888	-3.0134	-3.26175		2.3126	2.4846	2.45375
	6.35247	8.2825	5.737			-2.63609	-3.1165	-2.129		2.24889	2.58	1.73925
	9.19575	6.78425	5.5584			-2.87425	-2.5595	-2.3628		2.85975	2.074	1.7122
	5.2802	8.74	6.771			-2.2828	-3.24975	-2.0945		2.0398	2.6005	1.85275
	6.3324	10.9334	7.44925			-2.401	-3.89	-2.41675		2.3016	3.4694	2.207
	9.5002	9.1225	8.7728			-4.4902	-3.155	-2.261		3.6958	2.2605	1.8132
	6.308	11.7733	5.0458			-2.879	-4.0585	-1.6758		2.1534	3.47225	1.2972
	7.33525	6.8404	5.3392			-3.36425	-2.476	-1.9522		3.16625	1.6838	1.5528
	6.291	11.0038	6.785			-2.9178	-3.61867	-1.91775		2.5118	2.9925	1.54675
	8.7726	10.5215	7.328			-2.5504	-3.5835	-2.73325		1.71	3.47983	2.335
	6.45265	9.274	5.85975			-2.05785	-3.23325	-2.26875		1.4135	3.04275	2.008
	6.088	9.2132	8.082			-1.7796	-3.2772	-2.8418		1.1702	2.9544	2.8388
	11.054	10.914	7.62633			-3.7332	-4.18925	-2.63533		3.217	3.794	2.04867
	12.065	12.0936	9.21875			-3.8438	-3.9568	-2.6315		3.9008	3.576	2.42225
	7.792	7.08933	8.283			-2.5996	-2.41317	-2.2732		2.6064	2.0365	2.3564
	5.9822	8.4234	7.354			-2.0404	-2.4256	-2.8452		1.3	1.8446	2.7008
	9.2664	7.7832				-3.0758	-2.727			2.9028	2.4412
	5.23417					-1.9235				1.65367
	6.788					-2.08975				2.02825
	6.7646					-2.4086				2.5636
	6.3606					-1.8622				1.5004
	8.93675					-2.8165				2.88375
S1 Fig. Representative cardiomyocyte twitch responses. Myocyte twitch responses in control, MβCD, and cholesterol + MβCD treated rat cardiomyocytes.
