# Supplementary material for: Cholesterol Depletion Alters Cardiomyocyte Subcellular Signaling and Increases Contractility
Source: PLoS One. 2016 Jul 21;11(7):e0154151. doi: 10.1371/journal.pone.0154151 (PMC4956108; doi:10.1371/journal.pone.0154151)
Supplement: S5 Table — (XLSX) [file pone.0154151.s005.xlsx]

## Sheet: Sheet1
		Supporting Table 5. Raw Ionoptix data used to calculate summarized Fluo-4 flourescence data in Figure 5.
	diast fluo				syst fluo					rate of Fluo increase				rate of fluo decrease
	cont	MCD	MCD+CHOL		cont	MCD	MCD+CHOL			cont	MCD	MCD+CHOL		cont	MCD	MCD+CHOL
	1506.33	4009.02	2485.2		2921.39	10230.5	7441.37			44270.5	168533	128971		-16897.8	-57546.9	-45104.7
	1717.78	2477.84	2069.86		3437.57	7143.06	6401.87			54736.2	122538	111284		-17805.3	-44346	-41034.5
	1498.83	3440.22	1388.52		3337.35	7704.92	4099.3			46360.9	119363	68340		-19672.7	-36623	-23609.9
	1792.21	2854.36	1676.03		4110.24	6309.05	4992.32			70062.4	99082.5	84947.2		-25080.2	-30058	-28843.5
	2078.52	2718.01	2859.74		4193.26	5608.05	7214.23			55604.2	90393.6	134139		-20825.7	-24930.9	-37082.1
	3018.39	3267.39	2872.97		6539.71	5919.28	7515.42			103339	84655.1	144250		-34064.8	-21701.8	-34541
	1884.82	2602.29	2259.91		4212.01	5721.94	7110.34			70765.5	95023.9	145908		-24611.2	-27233.7	-35000.1
	1665.13	3635.66	1880.2		2984.88	7134.54	7311.46			38615.4	84656.1	135090		-16739.8	-22978.1	-58455
	1572.91	3877.61	2325.33		3353.41	10096.8	6938.82			50991.9	186199	142028		-19540.5	-35855.9	-33062.2
	1637.94	3077.59	1233.22		2911.55	8976.99	3139.94			36063.3	174986	55719		-12811.3	-47920.9	-17840.1
	2031.72	4275.36	1828.83		3888.64	10631.1	4931.27			52849.9	189641	82100.7		-20472.2	-43168.7	-24515.7
	2612.09	4858.2	2458.74		4162.31	10935.9	6464.06			40432.6	184683	122049		-12880.7	-31107.7	-36617.4
	2708.32	3450.81	4145.59		4908.56	10264.4	10956.3			64971.6	179191	200608		-23465.8	-45188.7	-30730.6
	2052.13	2707.01	2529.77		3856.23	8054.41	7780.14			48443.2	150598	150562		-21215.4	-48534.6	-30065.8
	2182.37	3966.3	2750.1		4401.41	10343.4	8242.76			66583.8	193332	156264		-26346	-42998.3	-30671.9
	2747.77	2961.57	3739.71		4514.09	9397.91	10049			54181.6	180990	183015		-18154	-48408.9	-33537.6
	2503.18	2768.74	2988.88		4372.43	8555.44	7863.21			55543.9	167004	148340		-20919.1	-41460.3	-33393.5
	2112.11	3963.68	3538.4		5347.68	11161.2	8924.11			88583.6	193907	169933		-30890.4	-46067.4	-40125.6
	1786.94	2165.79	3755.96		3519.45	7160.13	9829.3			50016.3	128780	174556		-17555.9	-44139.8	-39780.1
	1693.54		2441.46		3687.03		7046.32			57193.6		140667		-21924.7		-36234.7
	2171.57		2887.15		4519.62		9237.5			61354.6		184749		-22784.8		-48098.7
	1845.93		2254.51		3350.57		6413.43			46740.4		117916		-17374.5		-31891.6
	1532.71		2595.45		2889.92		8226.57			36836.1		145343		-14355.7		-32130.9
	2002.26		2230.78		3832.41		6745.13			53734.2		110276		-19823.4		-32498.3
	2565.83		2873.67		6520.13		7549.23			116650		130384		-33267.1		-22742.9
	1985.84		2303.08		4122.39		7098.27			65407.8		107520		-21993		-28289.8
	1920.93				4364.3					64770				-23261.9
	2205.78				4400.65					69581.4				-23984.8
S2 Fig. Representative cardiomyocyte calcium transient responses. Calcium transients in responses control, MβCD, and cholesterol + MβCD treated rat cardiomyocytes.
